# Supplementary material for: Cryptosporidium and cryptosporidiosis: An update of Asian perspectives in humans, water and food, 2015–2025
Source: Curr Res Parasitol Vector Borne Dis. 2025 Aug 22;8:100311. doi: 10.1016/j.crpvbd.2025.100311 (PMC12433489; doi:10.1016/j.crpvbd.2025.100311)
Supplement: Multimedia component 2 [file mmc2.xlsx]

## Sheet: OVERALL BY REGION
Study	Sample size	Proportion (%)	95% CI	No. of studies
East Asia	37058	3.392	3,210 to 3,581	42
South Asia	45738	6.531	6,306 to 6,761	103
Southeast Asia	9190	7.911	7,367 to 8,481	34
West Asia	236158	1.342	1,296 to 1,390	49

## Sheet: OVERALL BY COUNTRY
Study	Sample size	Proportion (%)	95% CI	No. of Studies
Armenia	24	37.5	18,799 to 59,406	1
Bangladesh	3641	15.847	14,675 to 17,075	12
Cambodia	498	7.631	5,456 to 10,323	1
China	26990	4.335	4,095 to 4,585	37
India	13029	11.206	10,669 to 11,760	35
Indonesia	1225	7.755	6,319 to 9,397	8
Iran	21412	2.018	1,833 to 2,215	38
Iraq	2240	58.75	56,679 to 60,798	4
Israel	138909	0.705	0,661 to 0,750	3
Jordan	846	7.092	5,455 to 9,035	5
Korea	9025	0.765	0,595 to 0,967	3
Lebanon	1293	11.292	9,617 to 13,144	5
Malaysia	1780	7.135	5,982 to 8,431	8
Mongolia	668	2.695	1,605 to 4,225	1
Myanmar	172	1.744	0,361 to 5,012	1
Nepal	4338	4.587	3,984 to 5,253	10
Pakistan	3318	9.614	8,632 to 10,668	8
Philippines	903	18.383	15,908 to 21,067	6
Qatar	580	15.517	12,666 to 18,725	1
Saudi Arabia	13223	2.163	1,922 to 2,425	10
Singapore	100	1	0,0253 to 5,446	1
Syria	213	3.286	1,331 to 6,654	1
Taiwan	375	0	0,000 to 0,979	1
Thailland	1158	9.24	7,634 to 11,056	4
Turkey	77945	0.233	0,201 to 0,270	15
United Arab Emirates	496	12.702	9,900 to 15,957	3
Vietnam	3354	5.665	4,907 to 6,502	5
Yemen	389	8.226	5,695 to 11,415	1

## Sheet: OVERALL BY TIME
Study	Sample size	Proportion (%)	95% CI	No. studies
Y2015	7099	4.508	4,037 to 5,016	19
Y2016	15908	10.202	9,736 to 10,683	39
Y2017	14097	7.115	6,696 to 7,552	23
Y2018	13293	3.506	3,199 to 3,832	18
Y2019	87389	0.587	0,537 to 0,640	24
Y2020	6169	4.377	3,880 to 4,917	19
Y2021	12469	3.705	3,380 to 4,052	22
Y2022	13450	13.145	12,578 to 13,728	28
Y2023	7336	2.263	1,935 to 2,630	11
Y2024	150723	0.991	0,942 to 1,043	23
Y2025	211	26.54	20,714 to 33,039	2

## Sheet: OVERALL BY STUDIES
Study	Sample size	Proportion (%)	95% CI
Abbas et al, 2022	800	9.5	7,558 to 11,746
Abdul-Ghani et al., 2022	389	8.226	5,695 to 11,415
Abdullah et al., 2019	135	25.185	18,115 to 33,376
Abel et al., 2022	20	15	3,207 to 37,893
Adhikari et al., 2021a	100	25	16,878 to 34,655
Adrizain et al. 2024	361	0.277	0,00701 to 1,534
Aghamolaie et al. 2016	2510	1.195	0,808 to 1,702
Agholi et al., 2016	741	9.177	7,197 to 11,489
Ahmed et al., 2016	423	9.22	6,638 to 12,388
Akgun et al, 2020	362	0.552	0,0670 to 1,981
Alanazi, 2017	4000	4.275	3,669 to 4,949
Alqarni et al., 2022	112	0.893	0,0226 to 4,874
Al-Refai et al., 2024	188	0	0,000 to 1,943
Al-Rifai et al., 2019	86	16.279	9,196 to 25,803
Alsuwaidi et al. 2021	276	8.333	5,356 to 12,242
Amer et al., 2016	130	19.231	12,849 to 27,066
Amer et al., 2018	5987	0.1	0,0368 to 0,218
Amin et al., 2020	146	10.274	5,865 to 16,379
Angal et al. 2015	294	2.381	0,963 to 4,844
Aydemir et al, 2024	184	3.804	1,543 to 7,681
Bagci et al, 2024	163	5.521	2,556 to 10,222
Bagci et al., 2022	106	3.774	1,038 to 9,381
Bahadorizadeh et al., 2024	158	0.633	0,0160 to 3,476
Bahk et al, 2018	50	12	4,534 to 24,310
Bahrami et al., 2020	1383	0.362	0,117 to 0,842
Barnes et al., 2021	668	2.695	1,605 to 4,225
Bedir et al., 2024	2267	0.0441	0,00112 to 0,246
Berahmeat et al., 2017	264	1.894	0,618 to 4,364
Bhadauria et al., 2015	119	28.571	20,666 to 37,575
Bhandari et al., 2015	507	0.789	0,215 to 2,008
Bhattachan et al. 2017	262	1.527	0,418 to 3,863
Bivins et al., 2020	17	29.412	10,314 to 55,958
Bivins et al., 2021	90	3.333	0,693 to 9,434
Boughattas et al., 2017	580	15.517	12,666 to 18,725
Caner et al., 2020	62	22.581	12,930 to 34,974
Cengiz et al, 2019	69633	0.132	0,107 to 0,162
Chau et al. 2016	100	1	0,0253 to 5,446
Chaudhary & Ghimire, 2025	179	30.168	23,545 to 37,461
Chi et al, 2018	548	0.365	0,0442 to 1,312
Chuah et al., 2016	52	25	14,035 to 38,946
Dalela & Vijay, 2015	80	7.5	2,802 to 15,613
Daniels et al., 2015	593	13.153	10,538 to 16,142
Darlan et al., 2019	24	33.333	15,630 to 55,322
Das et al., 2019	41	14.634	5,566 to 29,173
Deka et al., 2022	123	2.439	0,506 to 6,962
Diptyanusa et al., 2022	52	42.308	28,728 to 56,795
Ehsan et al., 2015	149	10.738	6,264 to 16,852
Ekici et al, 2022	150	20	13,919 to 27,304
ElBakri et al., 2018	134	19.403	13,084 to 27,123
Elbeshti et al., 2019	110	0	0,000 to 3,298
El-Malky et al., 2018	1380	1.739	1,117 to 2,577
Esteghamati et al., 2019	190	3.684	1,494 to 7,443
Fadladdin et al, 2022	400	0.5	0,0606 to 1,794
Fan et al, 2021	326	14.11	10,519 to 18,369
George et al., 2018	203	0	0,000 to 1,801
Ghafari et al., 2018	250	10.8	7,239 to 15,324
Ghanadi et al., 2022	174	27.586	21,093 to 34,860
Ghasemi et al., 2019	13	46.154	19,223 to 74,865
Gholami et al., 2016	53	7.547	2,095 to 18,211
Ghoshal et al., 2016	179	2.793	0,913 to 6,398
Ghoshal et al., 2018	558	5.376	3,656 to 7,586
Ghoshal et al., 2020	101	2.97	0,617 to 8,436
Guo et al. 2024	2435	12.854	11,550 to 14,249
Halevi et al., 2022	203	0.493	0,0125 to 2,714
Hao et al., 2024	116	0.862	0,0218 to 4,710
Haouas et al., 2021	169	5.917	2,874 to 10,612
Hashim and Al-Zubaidi, 2023	60	55	41,612 to 67,878
Hassan et al., 2018	288	3.819	1,922 to 6,731
HATAM-NAHAVANDI et al. 2016	54	62.963	48,742 to 75,709
Hawash et al., 2015	228	6.579	3,729 to 10,619
Hawash et al., 2017	163	8.589	4,775 to 13,991
Hawash et al., 2021	866	2.309	1,416 to 3,544
Heydari et al., 2021	201	3.98	1,734 to 7,691
Hijjawi et al, 2021	159	0.629	0,0159 to 3,454
Hijjawi et al., 2016	48	8.333	2,317 to 19,983
Hijjawi et al., 2017	297	10.101	6,919 to 14,105
Huang et al. 2017	80	33.75	23,553 to 45,191
Hussain et al., 2017	1119	8.758	7,167 to 10,569
Hussein et al., 2022	40	55	38,491 to 70,741
Iftikhar et al., 2019	500	0.2	0,00506 to 1,109
Inawaty et al, 2024	54	3.704	0,452 to 12,747
Iqbal et al, 2015	346	12.428	9,142 to 16,373
Iqbal et al. 2021	200	28	21,896 to 34,769
Ismael et al., 2024	740	4.73	3,316 to 6,517
Iwashita et al, 2021	2591	3.396	2,733 to 4,168
Izadi et al. 2020	346	3.468	1,805 to 5,980
Jadallah et al., 2017	209	4.785	2,318 to 8,623
Jain et al., 2020	140	15	9,531 to 22,011
Jia et al. 2022	123	2.439	0,506 to 6,962
Jiang et al, 2023	155	3.871	1,434 to 8,235
Jiang et al., 2020	164	18.902	13,219 to 25,744
Jiang et al., 2022	5341	0.693	0,488 to 0,954
Jiang et al., 2024	48	4.167	0,509 to 14,254
Kabir et al., 2018	832	8.894	7,048 to 11,037
Kaniyarakkal et al., 2016	200	2.5	0,817 to 5,737
Kar et al., 2024	2628	0.152	0,0415 to 0,389
Karabey et al. 2021	94	2.128	0,259 to 7,475
Karasartova et al., 2015	60	0	0,000 to 5,963
Karim et al., 2020	128	4.687	1,739 to 9,924
Karim et al., 2024	299	2.341	0,946 to 4,764
Karimi et al, 2023	33	0	0,000 to 10,576
Kassouha et al. 2016	213	3.286	1,331 to 6,654
Kattula et al, 2016	410	96.829	94,639 to 98,301
khalil et al. 2016	2000	8.4	7,221 to 9,703
Khalil et al., 2015	400	3.75	2,114 to 6,110
Khalil et al., 2024	450	9.556	7,002 to 12,655
Khan et al. 2019	425	29.882	25,566 to 34,481
Khoury et al. 2016	55	54.545	40,554 to 68,030
Kiani et al., 2017	1301	1.307	0,763 to 2,084
Kiani H et al. 2016	500	2.6	1,391 to 4,405
Kong et al., 2017	180	38.889	31,726 to 46,424
Korpe et al, 2016	392	77.041	72,554 to 81,114
Kumar et al., 2016	221	24.434	18,921 to 30,648
Kumar et al., 2023	263	6.084	3,517 to 9,692
Labana et al., 2018	161	28.571	21,738 to 36,212
Li et al. 2020	642	2.492	1,431 to 4,016
Li et al., 2019	1099	0.091	0,00230 to 0,506
Li et al., 2021	50	16	7,170 to 29,113
Liu et al, 2023	489	0	0,000 to 0,752
Luqman et al., 2022	293	1.706	0,556 to 3,937
Ma DW et al, 2019	8571	0.373	0,256 to 0,527
Ma et al., 2016	50	62	47,175 to 75,350
Ma L et al., 2019	736	1.766	0,944 to 3,001
Macin et al., 2016	60	0	0,000 to 5,963
Madadi et al., 2020	282	1.064	0,220 to 3,077
Mahmoudi et al., 2015	49	48.98	34,425 to 63,662
Mahmoudi et al., 2020	1040	0	0,000 to 0,354
Masangkay et al., 2020	23	39.13	19,708 to 61,458
Maxamhud et al., 2025	32	6.25	0,766 to 20,807
McCowin et al., 2021	601	16.972	14,056 to 20,217
Mitra et al. 2016	292	20.205	15,752 to 25,275
Mohaghegh et al., 2017	480	2.292	1,149 to 4,063
Mohammadpour et al., 2016	110	1.818	0,221 to 6,414
Mohtashamipour et al., 2015	236	0.847	0,103 to 3,028
Moore et al, 2016	498	7.631	5,456 to 10,323
Namaji et al., 2020	361	24.654	20,293 to 29,436
Nguyen et al., 2016	129	36.434	28,144 to 45,363
Nguyen et al., 2023	145	0.69	0,0175 to 3,782
Nipa et al., 2022	219	4.11	1,896 to 7,658
Norasyikeen et al., 2024	134	2.985	0,819 to 7,467
Nouraftab et al., 2022	350	0.857	0,177 to 2,484
O. dela Peña et al, 2021	104	10.577	5,400 to 18,137
Ögren et al., 2016	268	0	0,000 to 1,367
Omrani et al., 2015	218	5.046	2,545 to 8,849
Osman et al., 2015	163	9.202	5,242 to 14,724
Osman et al., 2016	498	10.442	7,897 to 13,467
Osman et al., 2017	217	11.06	7,216 to 16,008
Osman et al., 2023	360	6.944	4,544 to 10,081
Özkan and İça, 2024	150	4.667	1,897 to 9,379
Pakmehr et al., 2022	119	1.681	0,204 to 5,939
Paller et al. 2022	183	3.825	1,552 to 7,722
Panchal et al., 2022	300	58	52,192 to 63,648
Parvaneh et al., 2019	32	6.25	0,766 to 20,807
Peretz et al., 2024	138415	0.7	0,657 to 0,745
Pervin et al., 2019	217	2.304	0,752 to 5,295
Pestechian et al., 2022	187	4.278	1,865 to 8,255
Poor et al, 2015	113	1.77	0,215 to 6,247
Prasertbun et al., 2019	697	0.143	0,00363 to 0,797
Purbey et al., 2021	150	1.333	0,162 to 4,733
Rafiq et al. 2024	300	16.667	12,631 to 21,376
Rahman et al., 2022	400	0.5	0,0606 to 1,794
Ranjbar et al., 2016	1685	0.415	0,167 to 0,854
Resnhaleksmana et al., 2021	438	0.913	0,249 to 2,322
Richard et al, 2016	85	18.824	11,160 to 28,761
Saha et al., 2019	80	22.5	13,914 to 33,209
Sahimin et al., 2016	388	3.093	1,608 to 5,340
Sangani et al., 2016	350	0.857	0,177 to 2,484
Sannella et al, 2019	155	59.355	51,182 to 67,163
Sardar et al, 2021	268	4.478	2,335 to 7,691
Sarzhanov , et al. 2021	4303	0.209	0,0957 to 0,397
Saurabh et al., 2017	968	0.103	0,00262 to 0,574
Sayyadi et al, 2020	64	12.5	5,554 to 23,153
Seema et al., 2023	186	22.581	16,785 to 29,272
Sepahvand et al. 2022	232	6.034	3,338 to 9,918
Shah et al., 2016	45	13.333	5,054 to 26,792
Shahdoust et al., 2016	820	0.122	0,00309 to 0,678
Shahoi et al 2022	1400	87.571	85,728 to 89,255
Shaposhnik et al., 2019	291	3.093	1,424 to 5,790
Sharbatkhori et al., 2015	547	4.936	3,278 to 7,101
Sharif et al., 2015	1041	0.48	0,156 to 1,117
Sharifdini et al., 2019	1500	0	0,000 to 0,246
Shcherbakov et al., 2024	24	37.5	18,799 to 59,406
Shen et al., 2016	412	0	0,000 to 0,891
Sherchand et al., 2016	187	29.412	22,988 to 36,501
Shrestha et al. 2023	2400	1.5	1,053 to 2,071
Shrestha et al., 2015	37	21.622	9,827 to 38,214
Shrivastava et al, 2017	134	2.985	0,819 to 7,467
Sianturi et al., 2016	170	24.706	18,423 to 31,893
Sim et al., 2017	404	7.673	5,273 to 10,715
Singh et al. 2024	100	4	1,100 to 9,926
Singh et al., 2022	100	10	4,900 to 17,622
Sutthikornchai et al, 2021	254	0.394	0,00997 to 2,174
Taghipour et al. 2019	367	1.635	0,602 to 3,524
Taghipour et al., 2023	400	0.25	0,00633 to 1,385
Tandukar et al., 2018	18	38.889	17,299 to 64,255
Tsai et al., 2024	375	0	0,000 to 0,979
Utaaker et al., 2017	284	5.986	3,525 to 9,411
Uysal et al., 2017	115	2.609	0,541 to 7,435
Vanathy et al., 2017	146	2.74	0,751 to 6,866
Wang et al, 2022	609	1.314	0,569 to 2,572
wang et al. 2017	500	2	0,963 to 3,647
Wang et al., 2018	396	9.848	7,097 to 13,217
Weerakoon et al., 2018	412	21.845	17,948 to 26,151
Wei et al., 2018	39	12.821	4,297 to 27,430
Wei et al., 2019	70	25.714	16,007 to 37,561
Wu et al., 2020	172	1.744	0,361 to 5,012
Wulandari et al. 2024	72	4.167	0,868 to 11,697
Xiao et al., 2016	52	82.692	69,672 to 91,767
Xiao et al., 2017	60	16.667	8,293 to 28,522
Xiao et al., 2018	52	82.692	69,672 to 91,767
Xu et al. 2020	400	0.5	0,0606 to 1,794
Yadav et al, 2017	84	85.714	76,375 to 92,395
Yadav et al., 2016	88	9.091	4,007 to 17,129
Yang et al., 2017	2250	12.444	11,108 to 13,880
Yang et al., 2018	348	3.448	1,794 to 5,946
Yu el al., 2015	1919	0.417	0,180 to 0,820
Yu et al, 2019	2284	0.263	0,0965 to 0,571
Yulfi et al., 2021	54	24.074	13,486 to 37,641
Zarei et al., 2022	442	0.679	0,140 to 1,971
Zeinali et al., 2023	2845	0.211	0,0774 to 0,458
Zhang ET ALa., 2016	1020	0.098	0,00248 to 0,545
Zhang et alb., 2016	420	0.238	0,00603 to 1,319
Zhang et al., 2020	336	7.738	5,117 to 11,133
Zhang et al., 2021	507	0	0,000 to 0,725
Zhao et al. 2024	1062	2.072	1,303 to 3,120
Zhao et al.,2022	583	2.23	1,193 to 3,783
Zheng et al., 2018	1637	1.1	0,653 to 1,732
Zueter et al., 2019	133	11.278	6,451 to 17,919
Total (random effects)	328144	8.06	6,962 to 9,230

## Sheet: HUMAN BY STUDY
Study	Sample size	Proportion (%)	95% CI
Abdul-Ghani et al., 2022	389	8.226	5,695 to 11,415
Abdullah et al., 2019	135	25.185	18,115 to 33,376
Adhikari et al., 2021a	100	25	16,878 to 34,655
Adrizain et al. 2024	361	0.277	0,00701 to 1,534
Aghamolaie et al. 2016	2510	1.195	0,808 to 1,702
Agholi et al., 2016	741	9.177	7,197 to 11,489
Ahmed et al., 2016	423	9.22	6,638 to 12,388
Akgun et al, 2020	362	0.552	0,0670 to 1,981
Alanazi, 2017	4000	4.275	3,669 to 4,949
Alqarni et al., 2022	112	0.893	0,0226 to 4,874
Al-Refai et al., 2024	188	0	0,000 to 1,943
Al-Rifai et al., 2019	86	16.279	9,196 to 25,803
Alsuwaidi et al. 2021	276	8.333	5,356 to 12,242
Amer et al., 2016	130	19.231	12,849 to 27,066
Amer et al., 2018	5987	0.1	0,0368 to 0,218
Angal et al. 2015	294	2.381	0,963 to 4,844
Aydemir et al, 2024	184	3.804	1,543 to 7,681
Bagci et al, 2024	163	5.521	2,556 to 10,222
Bagci et al., 2022	106	3.774	1,038 to 9,381
Bahadorizadeh et al., 2024	158	0.633	0,0160 to 3,476
Bahrami et al., 2020	1383	0.362	0,117 to 0,842
Barnes et al., 2021	418	3.11	1,666 to 5,260
Bedir et al., 2024	2267	0.0441	0,00112 to 0,246
Berahmeat et al., 2017	264	1.894	0,618 to 4,364
Bhadauria et al., 2015	119	28.571	20,666 to 37,575
Bhandari et al., 2015	507	0.789	0,215 to 2,008
Bhattachan et al. 2017	262	1.527	0,418 to 3,863
Boughattas et al., 2017	580	15.517	12,666 to 18,725
Caner et al., 2020	62	22.581	12,930 to 34,974
Cengiz et al, 2019	69633	0.132	0,107 to 0,162
Chau et al. 2016	100	1	0,0253 to 5,446
Chaudhary & Ghimire, 2025	179	30.168	23,545 to 37,461
Chi et al, 2018	548	0.365	0,0442 to 1,312
Dalela & Vijay, 2015	80	7.5	2,802 to 15,613
Daniels et al., 2015	85	14.118	7,513 to 23,362
Darlan et al., 2019	24	33.333	15,630 to 55,322
Das et al., 2019	26	19.231	6,555 to 39,351
Deka et al., 2022	123	2.439	0,506 to 6,962
Diptyanusa et al., 2022	52	42.308	28,728 to 56,795
Ehsan et al., 2015	125	3.2	0,879 to 7,991
Ekici et al, 2022	150	20	13,919 to 27,304
ElBakri et al., 2018	134	19.403	13,084 to 27,123
Elbeshti et al., 2019	110	0	0,000 to 3,298
El-Malky et al., 2018	1380	1.739	1,117 to 2,577
Esteghamati et al., 2019	190	3.684	1,494 to 7,443
Fadladdin et al, 2022	400	0.5	0,0606 to 1,794
George et al., 2018	203	0	0,000 to 1,801
Ghafari et al., 2018	250	10.8	7,239 to 15,324
Ghanadi et al., 2022	174	27.586	21,093 to 34,860
Gholami et al., 2016	53	7.547	2,095 to 18,211
Ghoshal et al., 2016	179	2.793	0,913 to 6,398
Ghoshal et al., 2018	558	5.376	3,656 to 7,586
Ghoshal et al., 2020	101	2.97	0,617 to 8,436
Guo et al. 2024	2435	12.854	11,550 to 14,249
Halevi et al., 2022	203	0.493	0,0125 to 2,714
Hao et al., 2024	116	0.862	0,0218 to 4,710
Haouas et al., 2021	169	5.917	2,874 to 10,612
Hashim and Al-Zubaidi, 2023	60	55	41,612 to 67,878
Hassan et al., 2018	288	3.819	1,922 to 6,731
Hawash et al., 2017	163	8.589	4,775 to 13,991
Hawash et al., 2021	866	2.309	1,416 to 3,544
Heydari et al., 2021	201	3.98	1,734 to 7,691
Hijjawi et al, 2021	159	0.629	0,0159 to 3,454
Hijjawi et al., 2016	48	8.333	2,317 to 19,983
Hijjawi et al., 2017	297	10.101	6,919 to 14,105
Hussain et al., 2017	1119	8.758	7,167 to 10,569
Iftikhar et al., 2019	500	0.2	0,00506 to 1,109
Inawaty et al, 2024	54	3.704	0,452 to 12,747
Iqbal et al, 2015	346	12.428	9,142 to 16,373
Iqbal et al. 2021	200	28	21,896 to 34,769
Ismael et al., 2024	740	4.73	3,316 to 6,517
Iwashita et al, 2021	2591	3.396	2,733 to 4,168
Izadi et al. 2020	346	3.468	1,805 to 5,980
Jadallah et al., 2017	209	4.785	2,318 to 8,623
Jain et al., 2020	140	15	9,531 to 22,011
Jiang et al, 2023	155	3.871	1,434 to 8,235
Jiang et al., 2022	5341	0.693	0,488 to 0,954
Kabir et al., 2018	832	8.894	7,048 to 11,037
Kaniyarakkal et al., 2016	200	2.5	0,817 to 5,737
Kar et al., 2024	2628	0.152	0,0415 to 0,389
Karabey et al. 2021	94	2.128	0,259 to 7,475
Karasartova et al., 2015	60	0	0,000 to 5,963
Karim et al., 2020	128	4.687	1,739 to 9,924
Karim et al., 2024	299	2.341	0,946 to 4,764
Karimi et al, 2023	33	0	0,000 to 10,576
Kassouha et al. 2016	213	3.286	1,331 to 6,654
Kattula et al, 2016	410	96.829	94,639 to 98,301
khalil et al. 2016	2000	8.4	7,221 to 9,703
Khalil et al., 2015	400	3.75	2,114 to 6,110
Khalil et al., 2024	450	9.556	7,002 to 12,655
Khan et al. 2019	425	29.882	25,566 to 34,481
Kiani et al., 2017	1301	1.307	0,763 to 2,084
Kiani H et al. 2016	500	2.6	1,391 to 4,405
Korpe et al, 2016	392	77.041	72,554 to 81,114
Kumar et al., 2023	263	6.084	3,517 to 9,692
Labana et al., 2018	137	28.467	21,090 to 36,801
Li et al., 2021	50	16	7,170 to 29,113
Liu et al, 2023	489	0	0,000 to 0,752
Ma et al, 2019	8571	0.373	0,256 to 0,527
Macin et al., 2016	60	0	0,000 to 5,963
Madadi et al., 2020	282	1.064	0,220 to 3,077
Mahmoudi et al., 2020	1040	0	0,000 to 0,354
Maxamhud et al., 2025	32	6.25	0,766 to 20,807
McCowin et al., 2021	601	16.972	14,056 to 20,217
Mitra et al. 2016	292	20.205	15,752 to 25,275
Mohaghegh et al., 2017	480	2.292	1,149 to 4,063
Mohammadpour et al., 2016	110	1.818	0,221 to 6,414
Mohtashamipour et al., 2015	236	0.847	0,103 to 3,028
Moore et al, 2016	498	7.631	5,456 to 10,323
Namaji et al., 2020	361	24.654	20,293 to 29,436
Nguyen et al., 2023	94	1.064	0,0269 to 5,785
Nipa et al., 2022	219	4.11	1,896 to 7,658
Norasyikeen et al., 2024	134	2.985	0,819 to 7,467
Nouraftab et al., 2022	350	0.857	0,177 to 2,484
Ögren et al., 2016	268	0	0,000 to 1,367
Omrani et al., 2015	218	5.046	2,545 to 8,849
Osman et al., 2015	163	9.202	5,242 to 14,724
Osman et al., 2016	498	10.442	7,897 to 13,467
Osman et al., 2017	217	11.06	7,216 to 16,008
Osman et al., 2023	360	6.944	4,544 to 10,081
Özkan and İça, 2024	150	4.667	1,897 to 9,379
Pakmehr et al., 2022	119	1.681	0,204 to 5,939
Panchal et al., 2022	300	58	52,192 to 63,648
Parvaneh et al., 2019	32	6.25	0,766 to 20,807
Peretz et al., 2024	138415	0.7	0,657 to 0,745
Pervin et al., 2019	217	2.304	0,752 to 5,295
Pestechian et al., 2022	187	4.278	1,865 to 8,255
Poor et al, 2015	113	1.77	0,215 to 6,247
Prasertbun et al., 2019	697	0.143	0,00363 to 0,797
Purbey et al., 2021	150	1.333	0,162 to 4,733
Rahman et al., 2022	400	0.5	0,0606 to 1,794
Ranjbar et al., 2016	1685	0.415	0,167 to 0,854
Resnhaleksmana et al., 2021	438	0.913	0,249 to 2,322
Saha et al., 2019	80	22.5	13,914 to 33,209
Sahimin et al., 2016	388	3.093	1,608 to 5,340
Sangani et al., 2016	350	0.857	0,177 to 2,484
Sannella et al, 2019	155	59.355	51,182 to 67,163
Sardar et al, 2021	268	4.478	2,335 to 7,691
Sarzhanov , et al. 2021	4303	0.209	0,0957 to 0,397
Saurabh et al., 2017	968	0.103	0,00262 to 0,574
Sayyadi et al, 2020	64	12.5	5,554 to 23,153
Seema et al., 2023	186	22.581	16,785 to 29,272
Sepahvand et al. 2022	232	6.034	3,338 to 9,918
Shah et al., 2016	45	13.333	5,054 to 26,792
Shahdoust et al., 2016	820	0.122	0,00309 to 0,678
Shahoi et al 2022	1400	87.571	85,728 to 89,255
Shaposhnik et al., 2019	291	3.093	1,424 to 5,790
Sharbatkhori et al., 2015	547	4.936	3,278 to 7,101
Sharif et al., 2015	1041	0.48	0,156 to 1,117
Sharifdini et al., 2019	1500	0	0,000 to 0,246
Shen et al., 2016	412	0	0,000 to 0,891
Sherchand et al., 2016	187	29.412	22,988 to 36,501
Shrestha et al. 2023	2400	1.5	1,053 to 2,071
Shrivastava et al, 2017	134	2.985	0,819 to 7,467
Sianturi et al., 2016	170	24.706	18,423 to 31,893
Singh et al. 2024	100	4	1,100 to 9,926
Singh et al., 2022	100	10	4,900 to 17,622
Sutthikornchai et al, 2021	254	0.394	0,00997 to 2,174
Taghipour et al. 2019	342	0.877	0,181 to 2,542
Taghipour et al., 2023	400	0.25	0,00633 to 1,385
Tsai et al., 2024	375	0	0,000 to 0,979
Uysal et al., 2017	115	2.609	0,541 to 7,435
Vanathy et al., 2017	146	2.74	0,751 to 6,866
Wang et al, 2022	609	1.314	0,569 to 2,572
wang et al. 2017	500	2	0,963 to 3,647
Wang et al., 2018	396	9.848	7,097 to 13,217
Weerakoon et al., 2018	412	21.845	17,948 to 26,151
Wu et al., 2020	172	1.744	0,361 to 5,012
Wulandari et al. 2024	72	4.167	0,868 to 11,697
Xu et al. 2020	400	0.5	0,0606 to 1,794
Yadav et al, 2017	84	85.714	76,375 to 92,395
Yadav et al., 2016	88	9.091	4,007 to 17,129
Yang et al., 2017	615	12.033	9,567 to 14,869
Yang et al., 2017	1635	12.599	11,029 to 14,306
Yang et al., 2018	348	3.448	1,794 to 5,946
Yu el al., 2015	1919	0.417	0,180 to 0,820
Yu et al, 2019	2284	0.263	0,0965 to 0,571
Yulfi et al., 2021	54	24.074	13,486 to 37,641
Zarei et al., 2022	442	0.679	0,140 to 1,971
Zeinali et al., 2023	2845	0.211	0,0774 to 0,458
Zhang ET AL., 2016	1020	0.098	0,00248 to 0,545
Zhang et al., 2016	420	0.238	0,00603 to 1,319
Zhang et al., 2020	336	7.738	5,117 to 11,133
Zhang et al., 2021	507	0	0,000 to 0,725
Zhao et al., 2024	1032	2.132	1,341 to 3,210
Zhao et al.,2022	583	2.23	1,193 to 3,783
Zheng et al., 2018	1637	1.1	0,653 to 1,732
Zueter et al., 2019	133	11.278	6,451 to 17,919

## Sheet: HUMAN BY COUNTRY
Study	Sample size	Proportion (%)	95% CI	No. Studies
Bangladesh	3471	15.846	14,645 to 17,103	11
Cambodia	498	7.631	5,456 to 10,323	1
China	23239	3.49	3,258 to 3,734	23
India	12127	11.264	10,707 to 11,840	32
Indonesia	1225	7.755	6,319 to 9,397	8
Iran	18458	1.956	1,761 to 2,166	35
Iraq	5045	25.768	24,566 to 26,999	3
Israel	138909	0.705	0,661 to 0,750	3
Jordan	846	7.092	5,455 to 9,035	5
Korea	8571	0.373	0,256 to 0,527	1
Lebanon	1238	9.37	7,804 to 11,132	4
Malaysia	1695	6.549	5,418 to 7,833	7
Mongolia	418	3.11	1,666 to 5,260	1
Myanmar	172	1.744	0,361 to 5,012	1
Nepal	4283	4.296	3,708 to 4,947	8
Pakistan	1925	9.766	8,476 to 11,180	5
Philippines	549	23.497	20,010 to 27,272	2
Qatar	580	15.517	12,666 to 18,725	1
Saudi Arabia	12995	2.085	1,847 to 2,346	9
Singapore	100	1	0,0253 to 5,446	1
Syria	213	3.286	1,331 to 6,654	1
Taiwan	375	0	0,000 to 0,979	1
Thailand	1106	8.499	6,923 to 10,300	3
Turkey	77945	0.233	0,201 to 0,270	15
United Arab Emirates	496	12.702	9,900 to 15,957	3
Vietnam	2953	3.014	2,427 to 3,696	3
Yemen	389	8.226	5,695 to 11,415	1

## Sheet: HUMAN BY REGION
Study	Sample size	Proportion (%)	95% CI	No. of Studies
West Asia	238656	1.299	1,254 to 1,345	45
Southeast Asia	8298	6.749	6,218 to 7,310	26
South Asia	40264	6.579	6,339 to 6,826	91
East Asia	32603	2.626	2,455 to 2,805	26

## Sheet: HUMAN BY CATEGORY
Study	Sample size	Proportion (%)	95% CI	No. of Studies
Adults	39534	0.916	0,824 to 1,015	43
BAC	42018	5.876	5,653 to 6,105	43
Children	79333	3.112	2,992 to 3,235	57
III	8381	8.006	7,434 to 8,608	47
IPT	2379	4.96	4,123 to 5,911	11
SI	148176	0.726	0,684 to 0,771	13

## Sheet: WATER BY STUDY
Study	Sample size	Proportion (%)	95% CI
Abbas et al, 2022	600	10.833	8,461 to 13,599
Abel et al., 2022	20	15	3,207 to 37,893
Amin et al., 2020	146	10.274	5,865 to 16,379
Bahk et al, 2018	50	12	4,534 to 24,310
Barnes et al., 2021	250	2	0,653 to 4,605
Bivins et al., 2020	17	29.412	10,314 to 55,958
Bivins et al., 2021	90	3.333	0,693 to 9,434
Chuah et al., 2016	52	25	14,035 to 38,946
Daniels et al., 2015	508	12.992	10,192 to 16,231
Das et al., 2019	15	6.667	0,169 to 31,948
Ehsan et al., 2015	24	50	29,124 to 70,876
Fan et al, 2021	326	14.11	10,519 to 18,369
Ghasemi et al., 2019	13	46.154	19,223 to 74,865
Hatam-Nahavandi et al. 2016	54	62.963	48,742 to 75,709
Hawash et al., 2015	228	6.579	3,729 to 10,619
Huang et al. 2017	80	33.75	23,553 to 45,191
Hussein et al., 2022	40	55	38,491 to 70,741
Jia et al. 2022	123	2.439	0,506 to 6,962
Jiang et al., 2020	164	18.902	13,219 to 25,744
Jiang et al., 2024	48	4.167	0,509 to 14,254
Khoury et al. 2016	55	54.545	40,554 to 68,030
Kong et al., 2017	180	38.889	31,726 to 46,424
Kumar et al., 2016	221	24.434	18,921 to 30,648
Labana et al., 2018	24	29.167	12,615 to 51,095
Luqman et al., 2022	293	1.706	0,556 to 3,937
Ma L et al., 2019	736	1.766	0,944 to 3,001
Ma et al., 2016	50	62	47,175 to 75,350
Mahmoudi et al., 2015	49	48.98	34,425 to 63,662
Masangkay et al., 2020	23	39.13	19,708 to 61,458
Nguyen et al., 2016	103	41.748	32,105 to 51,877
Nguyen et al., 2023	34	0	0,000 to 10,282
O. dela Peña et al, 2021	104	10.577	5,400 to 18,137
Paller et al. 2022	15	46.667	21,267 to 73,414
Rafiq et al. 2024	300	16.667	12,631 to 21,376
Richard et al, 2016	85	18.824	11,160 to 28,761
Shcherbakov et al., 2024	24	37.5	18,799 to 59,406
Shrestha et al., 2015	37	21.622	9,827 to 38,214
Tandukar et al., 2018	18	38.889	17,299 to 64,255
Wei et al., 2018	39	12.821	4,297 to 27,430
Wei et al., 2019	16	12.5	1,551 to 38,348
Xiao et al., 2016	52	82.692	69,672 to 91,767
Xiao et al., 2017	60	16.667	8,293 to 28,522
Xiao et al., 2018	52	82.692	69,672 to 91,767
Zhao et al. 2024	30	0	0,000 to 11,570

## Sheet: WATER BY COUNTRY
Study	Sample size	Proportion (%)	95% CI	No studies
Armenia	24	37.5	18,799 to 59,406	1
Bangladesh	170	15.882	10,735 to 22,260	2
China	1956	16.667	15,040 to 18,393	14
India	634	11.987	9,562 to 14,773	4
Iran	116	55.172	45,660 to 64,414	3
Iraq	40	55	38,491 to 70,741	1
Korea	50	12	4,534 to 24,310	1
Lebanon	55	54.545	40,554 to 68,030	1
Malaysia	138	23.913	17,068 to 31,912	1
Mongolia	250	2	0,653 to 4,605	1
Nepal	55	27.273	16,138 to 40,962	2
Pakistan	1193	10.059	8,410 to 11,907	3
Philippines	216	21.296	16,034 to 27,365	5
Saudi Arabia	228	6.579	3,729 to 10,619	1
Thailand	175	23.429	17,368 to 30,412	1
Vietnam	152	28.289	21,290 to 36,156	3

[truncated: 6 more sheets: WATER BY REGION, WATER BY CATEGORY, FOOD BY STUDY, FOOD BY COUNTRY, FOOD BY REGION, FOOD BY SOURCE]
